# Supplementary material for: The association between the rise of gun violence in popular US primetime television dramas and homicides attributable to firearms, 2000–2018
Source: PLoS One. 2021 Mar 17;16(3):e0247780. doi: 10.1371/journal.pone.0247780 (PMC7968679; doi:10.1371/journal.pone.0247780)
Supplement: S1 Dataset — (XLSX) [file pone.0247780.s002.xlsx]

## Sheet: Sheet1
Year	TV violence	TV gun use	TV gun proportion	number of segments	log odds 1524	log odds 2534	log odds 35	gun rate 1524	total rate 1524	proportion 1524	gun rate 2534	total 2534	proportion 2534	gun rate 35+	total 35+	proportion 35+	gini coefficient	year 2001
2000	22.4	4.5	21.1	43	1.4514	1.0395	0.1481	10.16	12.54	0.8102	7.72	10.45	0.7388	2.47	4.6	0.537	0.0019	0
2001	20	3.3	22.9	89	1.3413	0.5572	-0.3599	10.44	13.17	0.7927	8.38	13.18	0.6358	2.47	6.01	0.411	0.0019	1
2002	23	5.8	25.5	85	1.5696	1.2204	0.2164	10.57	12.77	0.8277	8.81	11.41	0.7721	2.57	4.64	0.5539	0.0019	0
2003	21.7	5.4	23.6	89	1.5293	1.2872	0.1985	10.66	12.97	0.8219	9.02	11.51	0.7837	2.5	4.55	0.5495	0.0018	0
2004	25.8	5.5	16.1	90	1.4623	1.2601	0.2302	9.84	12.12	0.8119	8.92	11.45	0.779	2.48	4.45	0.5573	0.0018	0
2005	27	7.4	21.4	101	1.5367	1.3607	0.2332	10.6	12.88	0.823	9.63	12.1	0.7959	2.5	4.48	0.558	0.0018	0
2006	28.2	7	23.8	103	1.6946	1.3697	0.2271	11.27	13.34	0.8448	9.56	11.99	0.7973	2.51	4.51	0.5565	0.0018	0
2007	31.6	6.9	19	102	1.6636	1.3178	0.2744	10.82	12.87	0.8407	9.45	11.98	0.7888	2.5	4.4	0.5682	0.0018	0
2008	34	9.1	20.5	75	1.6075	1.2827	0.2958	10.13	12.16	0.8331	8.98	11.47	0.7829	2.46	4.29	0.5734	0.0018	0
2009	29.5	8.2	18.8	87	1.6094	1.2721	0.3356	9.3	11.16	0.8333	8.1	10.37	0.7811	2.42	4.15	0.5831	0.0021	0
2010	31	9.4	26.2	85	1.5938	1.2777	0.2892	8.91	10.72	0.8312	8.11	10.37	0.7821	2.23	3.9	0.5718	0.0019	0
2011	41.4	12.5	29.1	93	1.6599	1.2786	0.3114	8.73	10.39	0.8402	7.83	10.01	0.7822	2.28	3.95	0.5772	0.0019	0
2012	37.8	10.3	25.1	79	1.7458	1.3171	0.3769	8.94	10.5	0.8514	8.1	10.27	0.7887	2.42	4.08	0.5931	0.0022	0
2013	35.9	12.9	28.7	95	1.78	1.36	0.3739	8.42	9.84	0.8557	7.87	9.89	0.7958	2.34	3.95	0.5924	0.0026	0
2014	35.6	10.8	25.3	77	1.8767	1.2913	0.3523	8.23	9.49	0.8672	7.53	9.6	0.7844	2.29	3.9	0.5872	0.002	0
2015	33	12	24.3	73	1.9396	1.5269	0.5438	9.46	10.82	0.8743	9.07	11.04	0.8216	2.67	4.22	0.6327	0.0021	0
2016	30.1	10.7	26.4	87	1.9979	1.653	0.6022	10.47	11.89	0.8806	10.08	12.01	0.8393	2.94	4.55	0.6462	0.0023	0
2017	30.8	11.4	28.4	78	2.1455	1.6394	0.6072	10.17	11.36	0.8952	10.15	12.12	0.8375	3.01	4.65	0.6473	0.0021	0
2018	27.1	9	33.3	56	2.1093	1.5899	0.6212	9.56	10.72	0.8918	9.51	11.45	0.8306	2.96	4.55	0.6505	0.002	0
	Percent violent segments	Pecent gun use segments	Percent volent segments with gun	Average number of segments	log odds of gun homicide for ages 15-24	log odds of gun homicide for ages 25-34	log odds of gun homicide for ages 35+	Rate of gun homicide ages 15-24 per 100K	Rate of all homicide ages 15-24 per 100K	Proportion of homicide due to guns ages 15-24	Rate of gun homicide ages 25-34 per 100K	Rate of all homicide ages 25-34 per 100K	Proportion of homicide due to guns ages 25-34	Rate of gun homicide ages 35+ per 100K	Rate of all homicide ages 35+ per 100K	Proportion of homicide due to guns ages 35+	Gini coefficient from US Census	Dummy code for year 2001
